# Supplementary material for: Percutaneous Coronary Intervention versus Optimal Medical Therapy in Patients with Chronic Total Occlusion: A Meta-Analysis
Source: J Clin Med. 2024 May 15;13(10):2919. doi: 10.3390/jcm13102919 (PMC11122436; doi:10.3390/jcm13102919)
Supplement: Supplementary file 1 [file jcm-13-02919-s001.zip]

Archive with 1 entries (1 files):
- jcm-2988688-supplementary.pdf
